# Supplementary material for: Regulator of Lipid Metabolism NHR-49 Mediates Pathogen Avoidance through Precise Control of Neuronal Activity
Source: Cells. 2024 Jun 4;13(11):978. doi: 10.3390/cells13110978 (PMC11172349; doi:10.3390/cells13110978)
Supplement: Supplementary file 1 [file cells-13-00978-s001.zip]

Archive with 10 entries (10 files):
- __MACOSX/._FigS2_legend.pdf
- __MACOSX/._Figure S1_legends.pdf
- __MACOSX/._Figure S3_legend.pdf
- __MACOSX/._Table S1_S2_revision.docx
- __MACOSX/._Table S3_Figure raw data.xlsx
- FigS2_legend.pdf
- Figure S1_legends.pdf
- Figure S3_legend.pdf
- Table S1_S2_revision.pdf
- Table S3_Figure raw data.xlsx
