# Supplementary material for: Regulator of Lipid Metabolism NHR-49 Mediates Pathogen Avoidance through Precise Control of Neuronal Activity
Source: Cells. 2024 Jun 4;13(11):978. doi: 10.3390/cells13110978 (PMC11172349; doi:10.3390/cells13110978)
Supplement: Supplementary file 1 [file cells-13-00978-s001.zip › Table S3_Figure raw data.xlsx]

## Sheet: Fig1AD
Trial 1	N2_1	N2_2		N2_BIG_1	N2_BIG_2		nhr-49_1	nhr-49_2		nhr-49_BIG_1	nhr-49_BIG_2
0hr	29	27	56	26	29	55	28	26	54	26	25	51
21hr	29	27	56	26	29	55	27	26	53	26	25	51
30hr	29	27	56	24	26	50	21	19	40	19	20	39
44hr	27	26	53	8	5	13	4	3	7	1	2	3
52hr	18	12	30	0	0	0	0	1	1	0	0	0
Trial 2	N2_1	N2_2	N2_3		N2_BIG_1	N2_BIG_2	N2_BIG_3		nhr-49_1	nhr-49_2	nhr-49_3		nhr-49_BIG_1	nhr-49_BIG_2	nhr-49_BIG_3			Trial 2	N2	nhr-49(nr2041)	N2_Big	nhr-49_Big
0hr	37	34	26	97	19	14	19	52	34	35	39	108	32	35	34	101		0	1	1	1	1
25hr	37	34	26	97	19	12	19	50	34	33	38	105	31	32	33	96		25	1	0.972222	0.961538	0.950495
36hr	37	34	26	97	12	6	13	31	14	24	19	57	16	8	5	29		36	1	0.527778	0.596154	0.287129
42hr	32	33	26	91	8	6	5	19	4	4	4	12	4	1	2	7		42	0.938144	0.111111	0.365385	0.0693069
48hr	24	29	19	72	0	1	0	1	1	0	2	3	0	1	0	1		48	0.742268	0.0277778	0.0192308	0.00990099
60hr	15	16	10	41	0	0	0	0	0	0	0	0	0	0	0	0		60	0.42268	0	0	0
Trial 3	N2_1	N2_2	N2_3		N2_BIG_1	N2_BIG_2	N2_BIG_3		nhr-49_1	nhr-49_2	nhr-49_3		nhr-49_BIG_1	nhr-49_BIG_2	nhr-49_BIG_3			Trial 3	N2	nhr-49	N2_Big	nhr-49_Big
0hr	33	39	32	104	33	35	43	111	38	40	38	116	37	38	36	111		0	1	1	1	1
24hr	33	39	32	104	31	28	36	95	36	34	32	102	34	28	31	93		24	1	0.87931	0.855856	0.837838
48hr	17	9	5	31	0	0	2	2	1	1	1	3	1	0	1	2		48	0.298077	0.0258621	0.018018	0.018018
52hr	12	7	5	24	0	0	1	1	1	0	0	1	0	0	0	0		52	0.230769	0.00862069	0.00900901	0
72hr	2	0	0	2	0	0	0	0	0	0	0	0						72	0.0192308	0	0

## Sheet: Fig1B(neuron)
Trial 1	N2_1	N2_2	N2_3		nhr-49_1	nhr-49_2	nhr-49_3		rgef-1p_1	rgef-1p_2	rgef-1p_3				N2	nhr-49	nhr-49;rgef-1p::NHR-49
0hr	37	34	26	97	34	35	39	108	33	37	31	101		0	1	1	1
25hr	37	34	26	97	34	33	38	105	28	34	24	86		25	1	0.972222	0.851485
36hr	37	34	26	97	14	24	19	57	12	13	13	38		36	1	0.527778	0.376238
42hr	32	33	26	91	4	4	4	12	3	9	7	19		42	0.938144	0.111111	0.188119
48hr	24	29	19	72	1	0	2	3	2	7	5	14		48	0.742268	0.0277778	0.138614
60hr	15	16	10	41	0	0	0	0	0	0	1	1		60	0.42268	0	0.00990099
Trial 2	N2_1	N2_2	N2_3		nhr-49_1	nhr-49_2	nhr-49_3		rgef-1p_1	rgef-1p_2	rgef-1p_3				N2	nhr-49	nhr-49;rgef-1p::NHR-49
0hr	33	39	32	104	38	40	38	116	34	36	39	109		0	1	1	1
24hr	33	39	32	104	36	34	32	102	24	25	26	75		24	1	0.87931	0.688073
48hr	17	9	5	31	1	1	1	3	0	1	0	1		48	0.298077	0.0258621	0.00917431
52hr	12	7	5	24	1	0	0	1	0	0	0	0		52	0.230769	0.00862069	0
72hr	2	0	0	2	0	0	0	0						72	0.0192308	0
Trial 3	N2_1	N2_2	N2_3	N2_4		nhr-49_1	nhr-49_2	nhr-49_3	nhr-49_4		rgef-1p_1	rgef-1p_2	rgef-1p_3	rgef-1p_4				N2	nhr-49	nhr-49;rgef-1p
0hr	26	26	29	29	110	28	30	29	28	115	28	28	29	27	112		0	1	1	1
24hr	26	26	29	29	110	28	29	28	27	112	25	19	20	21	85		24	1	0.973913	0.758929
48hr	12	8	15	16	51	4	1	1	3	9	0	0	0	0	0		48	0.463636	0.0782609	0
54hr	9	5	15	14	43	1	0	1	1	3							54	0.390909	0.026087
66hr	5	5	5	6	21	0	0	0	0	0							66	0.190909	0

## Sheet: Fig1C(intestine)
Trial 1	N2_1	N2_2		nhr-49_1	nhr-49_2		ges-1p_1	ges-1p_2				N2	nhr-49	nhr-49;ges-1p::NHR-49
0hr	20	23	43	27	23	50	26	22	48		0	1	1	1
24hr	20	23	43	27	23	50	26	22	48		24	1	1	1
43hr	17	23	40	4	5	9	17	12	29		43	0.930233	0.18	0.604167
49hr	16	19	35	4	4	8	11	5	16		49	0.813953	0.16	0.333333
66hr	5	6	11	0	0	0	0	1	1		66	0.255814	0	0.0208333
72hr	2	4	6	0	0	0	0	0	0		72	0.139535	0	0
Trial 2	N2_1	N2_2	N2_3	N2_4		nhr-49_1	nhr-49_2	nhr-49_3	nhr-49_4		ges-1p_1	ges-1p_2	ges-1p_3	ges-1p_4				N2	nhr-49(nr2041)	nhr-49;ges-1p::NHR-49
0hr	24	24	24	30	102	30	25	28	30	113	27	30	24	26	107		0	1	1	1
24hr	24	24	24	30	102	26	21	24	23	94	23	29	23	23	98		24	1	0.831858	0.915888
40hr	23	15	19	20	77	17	11	18	20	66	10	18	11	15	54		48	0.754902	0.584071	0.504673
48hr	17	12	11	15	55	9	8	15	14	46	4	11	5	11	31		54	0.539216	0.40708	0.28972
60hr	7	8	5	7	27	1	0	0	0	1	0	1	0	1	2		66	0.264706	0.00884956	0.0186916
Trial 3	N2_1	N2_2	N2_3	N2_4		nhr-49_1	nhr-49_2	nhr-49_3	nhr-49_4		ges-1p_1	ges-1p_2	ges-1p_3	ges-1p_4				N2	nhr-49	nhr-49;ges-1p::NHR-49
0hr	33	30	34	0	97	33	29	33	0	95	31	34	29	0	94		0	1	1	1
25hr	33	29	33	0	95	31	24	32	0	87	30	34	27	0	91		25	0.979381	0.915789	0.968085
36hr	29	27	26	0	82	17	10	19	0	46	28	26	23	0	77		36	0.845361	0.484211	0.819149
48hr	14	14	11	0	39	1	0	0	0	1	6	5	6	0	17		48	0.402062	0.0105263	0.180851
54hr	9	10	8	0	27	0	0	0	0	0	1	1	2	0	4		54	0.278351	0	0.0425532

## Sheet: Fig1F
2021-12-17	N2_1	N2_2		nhr-49_1	nhr-49_2					N2	nhr-49
0hr	30	30	60	30	30	60			0	100	100
5hr	12	6	18	30	28	58			5	30	96.6667
8hr	4	0	4	29	28	57			8	6.66667	95
20hr	0	1	1	8	7	15			20	1.66667	25
2021-12-23	N2_1	N2_2		nhr-49_1	nhr-49_2					N2	nhr-49
0hr	30	30	60	30	30	60			0	100	100
5hr	21	27	48	30	30	60			5	80	100
8hr	17	21	38	29	30	59			8	63.3333	98.3333
20hr	1	0	1	7	6	13			20	1.66667	21.6667
2022-01-06	N2_1	N2_2		nhr-49_1	nhr-49_2					N2	nhr-49
0hr	30	30	60	30	30	60			0	100	100
5hr	19	19	38	28	30	58			5	63.3333	96.6667
8hr	13	12	25	24	24	48			8	41.6667	80
20hr	1	2	3	2	2	4			20	5	6.66667
2022-01-10	N2_1	N2_2		nhr-49_1	nhr-49_2					N2	nhr-49
0hr	30	30	60	30	30	60			0	100	100
5hr	18	18	36	28	27	55			5	60	91.6667
8hr	13	9	22	27	27	54			8	36.6667	90
20hr	1	0	1	1	2	3			20	1.66667	5
									average	N2	nhr-49
									0	100	100
									5	58.3333	96.25
									8	37.0833	90.8333
									20	2.5	14.5833
									SEM	N2	nhr-49
									0	0	0
									5	10.4083	1.71796
									8	11.6741	3.99653
									20	0.833333	5.10877

## Sheet: Fig1GHI(%)
2021-12-17	N2	nhr-49	nhr-49;rgef-1p	nhr-49;ges-1p			2022-03-09	N2	nhr-49	myo-3p			2022-11-24	N2	nhr-49	ges-1p
0	100	100	100	100			0	100	100	100				100	100	100
5	30	96.6667	88.3333	96.6667			5	25	93.3333	88.3333				33.3333	80	75
8	6.66667	95	65	76.6667			8	16.6667	50	51.6667				28.3333	65	51.6667
20	1.66667	25	8.33333	3.33333			20	1.66667	5	5				0	5	6.66667
2021-12-23	N2	nhr-49	rgef-1p				2022-03-16	N2	nhr-49	myo-3p			2022-10-19	N2	nhr-49	ges-1p
0	100	100	100				0	100	100	100				100	100	100
5	80	100	93.3333				5	35	83.3333	91.6667				30	53.3333	66.6667
8	63.3333	98.3333	78.3333				8	11.6667	65	65				11.6667	35	30
20	1.66667	21.6667	26.6667				20	1.66667	3.33333	3.33333				0	3.33333	3.33333
2022-01-06	N2	nhr-49	nhr-49;rgef-1p				2022-03-17	N2	nhr-49	myo-3p
0	100	100	100				0	100	100	100
5	63.3333	96.6667	83.3333				5	58.3333	98.3333	93.3333
8	41.6667	80	41.6667				8	26.6667	80	56.6667
20	5	6.66667	3.33333				20	1.66667	11.6667	3.33333
2022-01-10	N2	nhr-49	nhr-49;rgef-1p				2022-03-24	N2	nhr-49	myo-3p
0	100	100	100				0	100	100	100
5	60	91.6667	88.3333				5	46.6667	93.3333	91.6667
8	36.6667	90	68.3333				8	21.6667	76.6667	65
20	1.66667	5	6.66667				20	0	13.3333	15
2022-01-21	N2	nhr-49	nhr-49;rgef-1p	ges-1p
0	100	100	100	100
5	28.3333	95	66.6667	88.3333
8	20	90	28.3333	81.6667
20	3.33333	15	10	1.66667
average	N2	nhr-49	nhr-49;rgef-1p::NHR-49				average	N2	nhr-49	nhr-49;myo-3p::NHR-49			average	N2	nhr-49	nhr-49;ges-1p::NHR-49
0	100	100	100				0	100	100	100			0	100	100	100
5	52.3333	96	84				5	41.25	92.0833	91.25			5	30.4167	81.25	81.6667
8	33.6667	90.6667	56.3333				8	19.1667	67.9167	59.5833			8	16.6667	71.25	60
20	2.66667	14.6667	11				20	1.25	8.33333	6.66667			20	1.25	12.0833	3.75
SEM	N2	nhr-49	nhr-49;rgef-1p::NHR-49				SEM	N2	nhr-49	nhr-49;myo-3p::NHR-49			SEM	N2	nhr-49	nhr-49;ges-1p::NHR-49
0	0	0	0				0	0	0	0			0	0	0	0
5	10.0499	1.35401	4.61278				5	7.21287	3.14576	1.04859			5	1.04859	10.0318	6.7013
8	9.66667	3.10018	9.22557				8	3.22749	6.78284	3.28964			8	4.7629	13.75	11.9606
20	0.666667	3.95811	4.06885				20	0.416667	2.45327	2.80542			20	0.797856	5.01733	1.04859

## Sheet: Fig1GHI(count)
2021-12-17	N2_1	N2_2		nhr-49_1	nhr-49_2		rgef_1	rgef_2		ges-1p_1	ges-1p_2
0hr	30	30	60	30	30	60	30	30	60	30	30	60
5hr	12	6	18	30	28	58	26	27	53	29	29	58
8hr	4	0	4	29	28	57	19	20	39	21	25	46
20hr	0	1	1	8	7	15	2	3	5	1	1	2
2021-12-23	N2_1	N2_2		nhr-49_1	nhr-49_2		rgef_1	rgef_2
0hr	30	30	60	30	30	60	30	30	60
5hr	21	27	48	30	30	60	28	28	56
8hr	17	21	38	29	30	59	22	25	47
20hr	1	0	1	7	6	13	10	6	16
2022-01-06	N2_1	N2_2	0	nhr-49_1	nhr-49_2	0	rgef_1	rgef_2	0
0hr	30	30	60	30	30	60	30	30	60
5hr	19	19	38	28	30	58	23	27	50
8hr	13	12	25	24	24	48	12	13	25
20hr	1	2	3	2	2	4	2	0	2
2022-01-10	N2_1	N2_2		nhr-49_1	nhr-49_2		rgef_1	rgef_2
0hr	30	30	60	30	30	60	30	30	60
5hr	18	18	36	28	27	55	26	27	53
8hr	13	9	22	27	27	54	20	21	41
18hr	1	0	1	4	3	7	3	2	5
20hr	1	0	1	1	2	3	2	2	4
2022-01-21	N2_1	N2_2		nhr-49_1	nhr-49_2		rgef-1p_1	rgef-1p_2		ges-1p_1	ges-1p_2	0
0hr	30	30	60	30	30	60	30	30	60	30	30	60
5hr	11	6	17	30	27	57	19	21	40	25	28	53
8hr	8	4	12	26	28	54	8	9	17	26	23	49
20hr	0	2	2	4	5	9	1	5	6	0	1	1
2022-03-09	N2_1	N2_2		nhr_1	nhr_2								myo-3_1	myo-3_2
0hr	30	30	60	30	30	60							30	30	60
5hr	6	9	15	28	28	56							27	26	53
8hr	5	5	10	19	11	30							13	18	31
20hr	1	0	1	2	1	3							1	2	3
2022-03-16	N2_1	N2_2		nhr_1	nhr_2								myo-3p_1	myo-3p_2
0hr	30	30	60	30	30	60							30	30	60
5hr	8	13	21	26	24	50							29	26	55
8hr	3	4	7	18	21	39							20	19	39
20hr	0	1	1	2	0	2							1	1	2
2022-03-17	N2_1	N2_2		nhr_1	nhr_2								myo-3p_1	myo-3p_2
0hr	30	30	60	30	30	60							30	30	60
5hr	17	18	35	29	30	59							28	28	56
8hr	7	9	16	22	26	48							20	14	34
20hr	0	1	1	2	5	7							1	1	2
2022-03-24	N2_1	N2_2		nhr_1	nhr_2								myo-3p_1	myo-3p_2
0hr	30	30	60	30	30	60							30	30	60
5hr	12	16	28	28	28	56							27	28	55
8hr	3	10	13	26	20	46							17	22	39
20hr	0	0	0	6	2	8							5	4	9
2022-10-19	N2_1	N2_2		nhr_1	nhr_2					ges_1	ges_2
0	30	30	60	30	30	60				30	30	60
5	12	6	18	19	13	32				20	20	40
8	5	2	7	10	11	21				7	11	18
20	0	0	0	0	2	2				0	2	2
2022-11-24	N2_1	N2_2		nhr_1	nhr_2					ges_1	ges_2
0	30	30	60	30	30	60				30	30	60
5	13	7	20	25	23	48				20	25	45
8	13	4	17	20	19	39				18	13	31
20	0	0	0	2	1	3				2	2	4

## Sheet: Fig2ABCD(%)
2022-03-10	N2	nhr-49	dat-1p	tph-1p					2021-12-17	N2	nhr-49	unc-17p
0	100	100	100	100						100	100	100
5	58.3333	100	100	95						30	96.6667	88.3333
8	18.3333	86.6667	93.3333	93.3333						6.66667	95	55
20	6.66667	11.6667	11.6667	21.6667					20	1.66667	25	6.66667
2022-03-23	N2	nhr-49	dat-1p	tph-1p					2021-12-23	N2	nhr-49	unc-17p	eat-4p		2022-01-21	N2	nhr-49	eat-4p
0	100	100	100	100					0	100	100	100	100		0	100	100	100
5	36.6667	83.3333	93.3333	93.3333					5	80	100	86.6667	90		5	28.3333	95	86.6667
8	23.3333	61.6667	71.6667	53.3333					8	63.3333	98.3333	73.3333	81.6667		8	20	90	71.6667
20	1.66667	23.3333	6.66667	8.33333					20	1.66667	21.6667	8.33333	6.66667		20	3.33333	15	8.33333
2022-04-04	N2	nhr-49	dat-1p	tph-1p					2022-01-06	N2	nhr-49	unc-17p	eat-4p		2023-07-12	N2	nhr-49	eat-4p
0	100	100	100	100					0	100	100	100	100		0	100	100	100
5	90	95	100	96.6667					5	63.3333	96.6667	76.6667	76.6667		5	83.3333	95	86.6667
8	48.3333	85	93.3333	90					8	41.6667	80	40	33.3333		8	53.3333	90	71.6667
20	0	15	10	5					20	5	6.66667	1.66667	6.66667		20	5	63.3333	31.6667
									2022-01-10	N2	nhr-49	unc-17p			2023-07-13	N2	nhr-49	eat-4p
average	N2	nhr-49	Dopaminergic	Serotonergic					0	100	100	100			0	100	100	100
0	100	100	100	100					5	60	91.6667	56.6667			5	80	95	83.3333
5	61.6667	92.7778	97.7778	95					8	36.6667	90	48.3333			8	50	88.3333	75
8	30	77.7778	86.1111	78.8889					20	1.66667	5	1.66667			20	5	51.6667	31.6667
20	2.77778	16.6667	9.44444	11.6667
SEM	N2	nhr-49	Dopaminergic	Serotonergic
0	0	0	0	0					average	N2	nhr-49	Cholinergic			average	N2	nhr-49	Glutamatergic
5	15.486	4.93789	2.22222	0.96225					0	100	100	100			0	100	100	100
8	9.27961	8.06991	7.22222	12.814					5	52.3333	96	77.0833			5	67	96.3333	84.6667
20	2.00308	3.46944	1.46986	5.09175					8	33.6667	90.6667	54.1667			8	45.6667	89.3333	66.6667
									20	2.66667	14.6667	4.58333			20	4	31.6667	17
									SEM	N2	nhr-49	Cholinergic			SEM	N2	nhr-49	Glutamatergic
									0	0	0	0				0	0	0
									5	10.0499	1.35401	7.27677				10.2794	0.971825	2.26078
									8	9.66667	3.10018	7.08742				7.29536	2.91548	8.53099
									20	0.666667	3.95811	1.71796				0.666667	10.9671	5.99537

## Sheet: Fig2ABCD(count)
2022-03-10	N2_1	N2_2		nhr_1	nhr_2					dat_1	dat_2		tph_1	tph_2
0hr	30	30	60	30	30	60				30	30	60	30	30	60
5hr	18	17	35	30	30	60				30	30	60	27	30	57
8hr	4	7	11	25	27	52				28	28	56	28	28	56
20hr	3	1	4	4	3	7				4	3	7	7	6	13
2022-03-23	N2_1	N2_2		nhr_1	nhr_2					dat-1p_1	dat-1p_2		tph-1p_1	tph-1p_2
0hr	30	30	60	30	30	60				30	30	60	30	30	60
5hr	7	15	22	26	24	50				29	27	56	27	29	56
8hr	4	10	14	18	19	37				23	20	43	15	17	32
20hr	0	1	1	6	8	14				1	3	4	4	1	5
2022-04-04	N2_1	N2_2		nhr_1	nhr_2					dat-1p_1	dat-1p_2		tph-1p_1	tph-1p_2
0hr	30	30	60	30	30	60				30	30	60	30	30	60
5hr	26	28	54	28	29	57				30	30	60	28	30	58
8hr	17	12	29	24	27	51				30	26	56	27	27	54
20hr	0	0	0	3	6	9				3	3	6	1	2	3
2021-12-17	N2_1	N2_2		nhr-49_1	nhr-49_2					unc-17p_1	unc-17p_2
0hr	30	30	60	30	30	60				30	30	60
5hr	12	6	18	30	28	58				28	25	53
8hr	4	0	4	29	28	57				19	14	33
20hr	0	1	1	8	7	15				2	2	4
2021-12-23	N2_1	N2_2		nhr-49_1	nhr-49_2					unc-17p_1	unc-17p_2		eat-4p_1	eat-4p_2
0hr	30	30	60	30	30	60				30	30	60	30	30	60
5hr	21	27	48	30	30	60				25	27	52	26	28	54
8hr	17	21	38	29	30	59				21	23	44	23	26	49
20hr	1	0	1	7	6	13				2	3	5	1	3	4
2022-01-06	N2_1	N2_2		nhr-49_1	nhr-49_2					unc-17p_1	unc-17p_2		eat-4p_1
0hr	30	30	60	30	30	60				30	30	60	30		30
5hr	19	19	38	28	30	58				23	23	46	23		23
8hr	13	12	25	24	24	48				15	9	24	10		10
20hr	1	2	3	2	2	4				1	0	1	2		2
2022-01-10	N2_1	N2_2		nhr-49_1	nhr-49_2					unc-17p_1	unc-17p_2
0hr	30	30	60	30	30	60				30	30	60
5hr	18	18	36	28	27	55				17	17	34
8hr	13	9	22	27	27	54				15	14	29
20hr	1	0	1	1	2	3				1	0	1
2022-01-21	N2_1	N2_2		nhr-49_1	nhr-49_2								eat-4p_1	eat-4p_2
0hr	30	30	60	30	30	60							30	30	60
5hr	11	6	17	30	27	57							24	28	52
8hr	8	4	12	26	28	54							23	20	43
20hr	0	2	2	4	5	9							3	2	5
2023-07-12	N2_1	N2_2		nhr-49_1	nhr-49_2								eat-4p_1	eat-4p_2
0	30	30	60	30	30	60							30	30	60
5	26	24	50	28	29	57							26	26	52
8	16	16	32	26	28	54							23	20	43
20	2	1	3	18	20	38							10	9	19
2023-07-13	N2_1	N2_2	0	nhr-49_1	nhr-49_2	0							eat-4p_1	eat-4p_2	0
0	30	30	60	30	30	60							30	30	60
5	24	24	48	28	29	57							23	27	50
8	14	16	30	25	28	53							20	25	45
20	0	3	3	13	18	31							11	8	19

## Sheet: Fig2E
Trial 1	N2_1	N2_2	N2_3	N2_4		nhr-49_1	nhr-49_2	nhr-49_3	nhr-49_4		unc-17p_1	unc-17p_2	unc-17p_3	unc-17p_4				N2	nhr-49	nhr-49;unc-17p
0hr	26	26	29	29	110	28	30	29	28	115	28	28	27	32	115		0	1	1	1
24hr	26	26	29	29	110	28	29	28	27	112	28	28	27	32	115		24	1	0.973913	1
48hr	12	8	15	16	51	4	1	1	3	9	17	12	17	14	60		48	0.463636	0.0782609	0.521739
54hr	9	5	15	14	43	1	0	1	1	3	10	8	11	7	36		54	0.390909	0.026087	0.313043
66hr	5	5	5	6	21	0	0	0	0	0	3	2	2	0	7		66	0.190909	0	0.0608696
Trial 2	N2_1	N2_2	N2_3			nhr-49_1	nhr-49_2	nhr-49_3			unc-17p_1	unc-17p_2	unc-17p_3					N2	nhr-49	nhr-49;unc-17p::NHR-49
0hr	30	30	26	86		30	35	30	95		31	33	30	94			0	1	1	1
25hr	30	30	26	86		20	18	15	53		30	30	30	90			24	1	0.557895	0.957447
42hr	27	30	19	76		9	6	3	18		25	22	23	70			48	0.883721	0.189474	0.744681
48hr	27	23	17	67		8	6	2	16		19	20	18	57			54	0.77907	0.168421	0.606383
66hr	9	13	11	33		1	1	0	2		4	3	6	13			66	0.383721	0.0210526	0.138298
Trial 3	N2_1	N2_2	N2_3	N2_4		nhr-49_1	nhr-49_2	nhr-49_3	nhr-49_4		unc-17p_1	unc-17p_2	unc-17p_3	unc-17p_4			0	N2	nhr-49(nr2041)	nhr-49;unc-17p::NHR-49
0hr	30	27	30	27	114	30	30	30	29	119	29	28	30	25	112		0	1	1	1
20hr	30	27	30	27	114	29	29	28	27	113	28	28	30	25	111		24	1	0.94958	0.991071
38hr	24	16	20	12	72	6	8	4	6	24	9	18	16	13	56		48	0.631579	0.201681	0.5
45hr	15	11	9	10	45	4	5	3	3	15	5	8	8	8	29		54	0.394737	0.12605	0.258929
67hr	0	1	1	2	4	0	0	0	0	0	0	0	0	0	0		66	0.0350877	0	0

## Sheet: Fig2F
Trial 1	N2_1	N2_2	N2_3			nhr-49_1	nhr-49_2	nhr-49_3			eat-4p_1	eat-4p_2					N2	nhr-49	nhr-49;eat-4p::NHR-49
0hr	30	30	26	86		30	35	30	95		30	30	60			0	1	1	1
25hr	30	30	26	86		20	18	15	53		26	24	50			24	1	0.557895	0.833333
42hr	27	30	19	76		9	6	3	18		11	10	21			48	0.883721	0.189474	0.35
48hr	27	23	17	67		8	6	2	16		9	8	17			54	0.77907	0.168421	0.283333
66hr	9	13	11	33		1	1	0	2		1	0	1			66	0.383721	0.0210526	0.0166667
Trial 2	N2_1	N2_2	N2_3	N2_4		nhr-49_1	nhr-49_2	nhr-49_3	nhr-49_4		eat-4p_1	eat-4p_2	eat-4p_3	eat-4p_4			N2	nhr-49	nhr-49;eat-4p::NHR-49
0hr	33	30	34	0	97	33	29	33	0	95	31	29	32	0	92	0	1	1	1
25hr	33	29	33	0	95	31	24	32	0	87	29	29	29	0	87	25	0.979381	0.915789	0.945652
36hr	29	27	26	0	82	17	10	19	0	46	20	26	24	0	70	36	0.845361	0.484211	0.76087
48hr	14	14	11	0	39	1	0	0	0	1	3	3	6	0	12	48	0.402062	0.0105263	0.130435
54hr	9	10	8	0	27	0	0	0	0	0	0	2	3	0	5	54	0.278351	0	0.0543478
Trial 3	N2_1	N2_2	N2_3	N2_4		nhr-49_1	nhr-49_2	nhr-49_3	nhr-49_4		eat-4p_1	eat-4p_2	eat-4p_3	eat-4p_4			N2	nhr-49	nhr-49;eat-4p::NHR-49
0hr	25	24	24	26	99	24	24	25	24	97	25	25	24	25	99	0	1	1	1
24hr	25	24	24	26	99	24	24	25	24	97	25	25	24	25	99	24	1	1	1
36hr	25	24	23	26	98	19	22	24	19	84	24	25	22	25	96	36	0.989899	0.865979	0.969697
48hr	19	16	10	23	68	1	3	2	2	8	7	5	9	6	27	48	0.686869	0.0824742	0.272727
60hr	18	15	9	20	62	1	3	0	2	6	1	1	2	1	5	60	0.626263	0.0618557	0.0505051
72hr	0	0	3	2	5	0	0		0	0	0	0	0	0	0	72	0.0505051	0	0

[truncated: 19 more sheets: Fig3BD, Fig3C, Fig3E, Fig3F, Fig3GHI, Fig4A, Fig4B, Fig4C, Fig4D, Fig5A, Fig5B, Fig5C, Fig5E, Fig5F, Fig5G, Fig5H, Fig5I, Fig5J, Fig5K]
